# Supplementary material for: Ca2+-dependent regulation of sodium channels NaV1.4 and NaV1.5 is controlled by the post-IQ motif
Source: Nat Commun. 2019 Apr 3;10:1514. doi: 10.1038/s41467-019-09570-7 (PMC6447637; doi:10.1038/s41467-019-09570-7)
Supplement: Supplementary file 3 — Source Data File [file 41467_2019_9570_MOESM3_ESM.xlsx]

## Sheet: Fig5ab_Nav15_Lobe_Plot
Calcium Conc	apoCaM	Ca-2N-CaM	Ca-2C-CaM	4Ca-CaM		apo N-Lobe	apo C-Lobe
1e-07	0.99518	1.67433e-05	1.91197e-05	2.43969e-08		0.995199	0.995197					Nav1.5 CTerm + CaM Species
1.3e-07	0.995151	2.82954e-05	3.23113e-05	6.96778e-08		0.995183	0.995179					Data slice at 10 µM CaM, Ca2+ varies
1.69e-07	0.995101	4.78167e-05	5.46034e-05	1.98997e-07		0.995155	0.995149
2.197e-07	0.995016	8.08034e-05	9.22719e-05	5.68307e-07		0.995109	0.995097
2.8561e-07	0.994873	0.000136538	0.000155917	1.62291e-06		0.995029	0.99501
3.71293e-07	0.99463	0.000230693	0.000263436	4.63405e-06		0.994894	0.994861
4.82681e-07	0.994216	0.000389709	0.000445021	1.32298e-05		0.994661	0.994606
6.27485e-07	0.993507	0.000658139	0.000751549	3.77587e-05		0.994258	0.994165
8.15731e-07	0.992282	0.00111088	0.00126855	0.00010771		0.993551	0.993393
1.06045e-06	0.990138	0.00187334	0.00213922	0.000306965		0.992277	0.992011
1.37859e-06	0.986305	0.00315368	0.00360128	0.000873329		0.989906	0.989459
1.79216e-06	0.979244	0.00529156	0.0060426	0.00247646		0.985287	0.984536
2.32981e-06	0.965732	0.00881935	0.0100711	0.00697541		0.975803	0.974551
3.02875e-06	0.938831	0.0144895	0.016546	0.0193675		0.955377	0.953321
3.93738e-06	0.88412	0.0230603	0.0263332	0.052092		0.910453	0.90718
5.11859e-06	0.776692	0.0342365	0.0390957	0.130702		0.815788	0.810928
6.65417e-06	0.595039	0.0443274	0.0506188	0.285991		0.645658	0.639367
8.65042e-06	0.368693	0.0464172	0.0530052	0.506111		0.421698	0.41511
1.12455e-05	0.181639	0.0386465	0.0441316	0.712137		0.225771	0.220286
1.46192e-05	0.0756238	0.0271923	0.0310517	0.846809		0.106675	0.102816
1.9005e-05	0.0287126	0.017448	0.0199244	0.918275		0.048637	0.0461606
2.47065e-05	0.0104393	0.0107209	0.0122426	0.953557		0.0226819	0.0211602
3.21184e-05	0.00372221	0.00646023	0.00737714	0.971066		0.0110994	0.0101824
4.17539e-05	0.00131534	0.00385807	0.00440565	0.980071		0.00572099	0.00517341
5.42801e-05	0.000462801	0.00229411	0.00261972	0.984892		0.00308252	0.00275691
7.05641e-05	0.000162479	0.00136114	0.00155433	0.98756		0.00171681	0.00152362
9.17333e-05	5.69754e-05	0.000806643	0.00092113	0.989073		0.000978105	0.000863618
0.000119253	1.99663e-05	0.000477724	0.000545528	0.989946		0.000565494	0.00049769
0.000155029	6.99433e-06	0.000282822	0.000322963	0.990453		0.000329958	0.000289816
0.000201538	2.44964e-06	0.000167401	0.00019116	0.990751		0.00019361	0.00016985
0.000262	8.5784e-07	9.90711e-05	0.000113132	0.990926		0.00011399	9.9929e-05
0.000340599	3.00385e-07	5.86281e-05	6.69492e-05	0.991029		6.72496e-05	5.89285e-05
0.000442779	1.0518e-07	3.46933e-05	3.96174e-05	0.99109		3.97225e-05	3.47985e-05
0.000575613	3.68276e-08	2.05293e-05	2.34431e-05	0.991126		2.34799e-05	2.05662e-05
0.000748297	1.28947e-08	1.21478e-05	1.38719e-05	0.991148		1.38848e-05	1.21607e-05
0.000972786	4.51484e-09	7.18813e-06	8.20835e-06	0.99116		8.21287e-06	7.19265e-06

## Sheet: Fig5ab_Nav14_Lobe_plot
Calcium Conc	apoCaM	Ca-2N-CaM	Ca-2C-CaM	4Ca-CaM		apo N-Lobe	apo C-Lobe
1e-07	0.998138	4.42379e-06	0.000158767	2.80471e-09		0.998296	0.998142		Nav1.4 CTerm + CaM Species
1.3e-07	0.998023	7.47535e-06	0.000268285	8.00961e-09		0.998292	0.998031		Data slice at 10 µM CaM, Ca2+ varies
1.69e-07	0.997831	1.26309e-05	0.000453314	2.28718e-08		0.998284	0.997843
2.197e-07	0.997505	2.13393e-05	0.00076585	6.5303e-08		0.998271	0.997526
2.8561e-07	0.996955	3.60435e-05	0.00129357	1.86409e-07		0.998249	0.996991
3.71293e-07	0.996027	6.08568e-05	0.0021841	5.31907e-07		0.998211	0.996088
4.82681e-07	0.994462	0.000102686	0.00368534	1.51679e-06		0.998147	0.994564
6.27485e-07	0.991827	0.00017308	0.00621171	4.32063e-06		0.998039	0.992
8.15731e-07	0.987402	0.0002912	0.010451	1.22851e-05		0.997853	0.987693
1.06045e-06	0.980004	0.000488442	0.0175298	3.48246e-05		0.997534	0.980493
1.37859e-06	0.967724	0.000815123	0.0292541	9.82162e-05		0.996978	0.968539
1.79216e-06	0.947585	0.00134889	0.0484106	0.000274678		0.995996	0.948934
2.32981e-06	0.915202	0.00220172	0.079018	0.000757697		0.99422	0.917404
3.02875e-06	0.864749	0.00351578	0.126179	0.00204476		0.990927	0.868265
3.93738e-06	0.789899	0.00542737	0.194784	0.00533454		0.984683	0.795326
5.11859e-06	0.686609	0.00797286	0.28614	0.0132437		0.972749	0.694582
6.65417e-06	0.557628	0.010943	0.392736	0.0307197		0.950364	0.568571
8.65042e-06	0.415709	0.0137869	0.494803	0.0654086		0.910512	0.429496
1.12455e-05	0.280687	0.0157321	0.564613	0.126137		0.8453	0.296419
1.46192e-05	0.17041	0.0161416	0.579309	0.218719		0.749718	0.186551
1.9005e-05	0.0929027	0.0148719	0.533742	0.34056		0.626645	0.107775
2.47065e-05	0.0456786	0.0123577	0.443509	0.478246		0.489187	0.0580363
3.21184e-05	0.0204704	0.00935918	0.335894	0.612122		0.356364	0.0298296
4.17539e-05	0.00849648	0.00656504	0.235615	0.725646		0.244111	0.0150615
5.42801e-05	0.00332729	0.00434486	0.155934	0.811615		0.159261	0.00767215
7.05641e-05	0.00125079	0.0027603	0.0990651	0.871399		0.100316	0.00401109
9.17333e-05	0.000457625	0.00170675	0.0612538	0.910576		0.0617115	0.00216437
0.000119253	0.000164572	0.00103729	0.0372276	0.935265		0.0373921	0.00120186
0.000155029	5.85562e-05	0.000623742	0.0223856	0.950443		0.0224442	0.000682298
0.000201538	2.07004e-05	0.000372647	0.013374	0.959632		0.0133947	0.000393347
0.000262	7.28942e-06	0.000221768	0.00795908	0.965145		0.00796637	0.000229057
0.000340599	2.56092e-06	0.000131671	0.00472556	0.968434		0.00472812	0.000134232
0.000442779	8.98461e-07	7.80689e-05	0.00280184	0.970389		0.00280273	7.89674e-05
0.000575613	3.14953e-07	4.62499e-05	0.00165987	0.97155		0.00166019	4.65648e-05
0.000748297	1.10352e-07	2.73862e-05	0.000982869	0.972238		0.00098298	2.74965e-05
0.000972786	3.86534e-08	1.62116e-05	0.000581823	0.972645		0.000581862	1.62503e-05

## Sheet: Fig5ab_Nav15_plot
Calcium Conc	apoCaM	Ca-2N-CaM	Ca-2C-CaM	4Ca-CaM		apo-N	apo-C
1e-07	0.99518	1.67433e-05	1.91197e-05	2.43969e-08		0.995199	0.995197					Nav1.5 CTerm + CaM Species
1.3e-07	0.995151	2.82954e-05	3.23113e-05	6.96778e-08		0.995183	0.995179					Data slice at 10 µM CaM, Ca2+ varies
1.69e-07	0.995101	4.78167e-05	5.46034e-05	1.98997e-07		0.995155	0.995149
2.197e-07	0.995016	8.08034e-05	9.22719e-05	5.68307e-07		0.995109	0.995097
2.8561e-07	0.994873	0.000136538	0.000155917	1.62291e-06		0.995029	0.99501
3.71293e-07	0.99463	0.000230693	0.000263436	4.63405e-06		0.994894	0.994861
4.82681e-07	0.994216	0.000389709	0.000445021	1.32298e-05		0.994661	0.994606
6.27485e-07	0.993507	0.000658139	0.000751549	3.77587e-05		0.994258	0.994165
8.15731e-07	0.992282	0.00111088	0.00126855	0.00010771		0.993551	0.993393
1.06045e-06	0.990138	0.00187334	0.00213922	0.000306965		0.992277	0.992011
1.37859e-06	0.986305	0.00315368	0.00360128	0.000873329		0.989906	0.989459
1.79216e-06	0.979244	0.00529156	0.0060426	0.00247646		0.985287	0.984536
2.32981e-06	0.965732	0.00881935	0.0100711	0.00697541		0.975803	0.974551
3.02875e-06	0.938831	0.0144895	0.016546	0.0193675		0.955377	0.953321
3.93738e-06	0.88412	0.0230603	0.0263332	0.052092		0.910453	0.90718
5.11859e-06	0.776692	0.0342365	0.0390957	0.130702		0.815788	0.810928
6.65417e-06	0.595039	0.0443274	0.0506188	0.285991		0.645658	0.639367
8.65042e-06	0.368693	0.0464172	0.0530052	0.506111		0.421698	0.41511
1.12455e-05	0.181639	0.0386465	0.0441316	0.712137		0.225771	0.220286
1.46192e-05	0.0756238	0.0271923	0.0310517	0.846809		0.106675	0.102816
1.9005e-05	0.0287126	0.017448	0.0199244	0.918275		0.048637	0.0461606
2.47065e-05	0.0104393	0.0107209	0.0122426	0.953557		0.0226819	0.0211602
3.21184e-05	0.00372221	0.00646023	0.00737714	0.971066		0.0110994	0.0101824
4.17539e-05	0.00131534	0.00385807	0.00440565	0.980071		0.00572099	0.00517341
5.42801e-05	0.000462801	0.00229411	0.00261972	0.984892		0.00308252	0.00275691
7.05641e-05	0.000162479	0.00136114	0.00155433	0.98756		0.00171681	0.00152362
9.17333e-05	5.69754e-05	0.000806643	0.00092113	0.989073		0.000978105	0.000863618
0.000119253	1.99663e-05	0.000477724	0.000545528	0.989946		0.000565494	0.00049769
0.000155029	6.99433e-06	0.000282822	0.000322963	0.990453		0.000329958	0.000289816
0.000201538	2.44964e-06	0.000167401	0.00019116	0.990751		0.00019361	0.00016985
0.000262	8.5784e-07	9.90711e-05	0.000113132	0.990926		0.00011399	9.9929e-05
0.000340599	3.00385e-07	5.86281e-05	6.69492e-05	0.991029		6.72496e-05	5.89285e-05
0.000442779	1.0518e-07	3.46933e-05	3.96174e-05	0.99109		3.97225e-05	3.47985e-05
0.000575613	3.68276e-08	2.05293e-05	2.34431e-05	0.991126		2.34799e-05	2.05662e-05
0.000748297	1.28947e-08	1.21478e-05	1.38719e-05	0.991148		1.38848e-05	1.21607e-05
0.000972786	4.51484e-09	7.18813e-06	8.20835e-06	0.99116		8.21287e-06	7.19265e-06

## Sheet: Fig5ab_Nav14_plot
Calcium Conc	apoCaM	Ca-2N-CaM	Ca-2C-CaM	4Ca-CaM
1e-07	0.998138	4.42379e-06	0.000158767	2.80471e-09		Nav1.4 CTerm + CaM Species
1.3e-07	0.998023	7.47535e-06	0.000268285	8.00961e-09		Data slice at 10 µM CaM, Ca2+ varies
1.69e-07	0.997831	1.26309e-05	0.000453314	2.28718e-08
2.197e-07	0.997505	2.13393e-05	0.00076585	6.5303e-08
2.8561e-07	0.996955	3.60435e-05	0.00129357	1.86409e-07
3.71293e-07	0.996027	6.08568e-05	0.0021841	5.31907e-07
4.82681e-07	0.994462	0.000102686	0.00368534	1.51679e-06
6.27485e-07	0.991827	0.00017308	0.00621171	4.32063e-06
8.15731e-07	0.987402	0.0002912	0.010451	1.22851e-05
1.06045e-06	0.980004	0.000488442	0.0175298	3.48246e-05
1.37859e-06	0.967724	0.000815123	0.0292541	9.82162e-05
1.79216e-06	0.947585	0.00134889	0.0484106	0.000274678
2.32981e-06	0.915202	0.00220172	0.079018	0.000757697
3.02875e-06	0.864749	0.00351578	0.126179	0.00204476
3.93738e-06	0.789899	0.00542737	0.194784	0.00533454
5.11859e-06	0.686609	0.00797286	0.28614	0.0132437
6.65417e-06	0.557628	0.010943	0.392736	0.0307197
8.65042e-06	0.415709	0.0137869	0.494803	0.0654086
1.12455e-05	0.280687	0.0157321	0.564613	0.126137
1.46192e-05	0.17041	0.0161416	0.579309	0.218719
1.9005e-05	0.0929027	0.0148719	0.533742	0.34056
2.47065e-05	0.0456786	0.0123577	0.443509	0.478246
3.21184e-05	0.0204704	0.00935918	0.335894	0.612122
4.17539e-05	0.00849648	0.00656504	0.235615	0.725646
5.42801e-05	0.00332729	0.00434486	0.155934	0.811615
7.05641e-05	0.00125079	0.0027603	0.0990651	0.871399
9.17333e-05	0.000457625	0.00170675	0.0612538	0.910576
0.000119253	0.000164572	0.00103729	0.0372276	0.935265
0.000155029	5.85562e-05	0.000623742	0.0223856	0.950443
0.000201538	2.07004e-05	0.000372647	0.013374	0.959632
0.000262	7.28942e-06	0.000221768	0.00795908	0.965145
0.000340599	2.56092e-06	0.000131671	0.00472556	0.968434
0.000442779	8.98461e-07	7.80689e-05	0.00280184	0.970389
0.000575613	3.14953e-07	4.62499e-05	0.00165987	0.97155
0.000748297	1.10352e-07	2.73862e-05	0.000982869	0.972238
0.000972786	3.86534e-08	1.62116e-05	0.000581823	0.972645

## Sheet: SupFig8_Nav15_Lobe_Plot
	apoCaM	Ca-2N-CaM	Ca-2C-CaM	4Ca-CaM		apo N-Lobe	apo C-Lobe
1e-07	0.954101	1.60522e-05	1.83305e-05	2.33898e-08		0.95412	0.954117					Nav1.5 CTerm + CaM Species
1.3e-07	0.954034	2.71263e-05	3.09763e-05	6.6799e-08		0.954065	0.954061					Data slice at 1 µM CaM, Ca2+ varies
1.69e-07	0.953921	4.5838e-05	5.23438e-05	1.90762e-07		0.953973	0.953967
2.197e-07	0.953729	7.74506e-05	8.84432e-05	5.44726e-07		0.953818	0.953807
2.8561e-07	0.953405	0.000130847	0.000149418	1.55526e-06		0.953554	0.953536
3.71293e-07	0.952856	0.000221004	0.000252371	4.43943e-06		0.953109	0.953077
4.82681e-07	0.951927	0.000373133	0.000426092	1.26671e-05		0.952353	0.9523
6.27485e-07	0.950351	0.00062955	0.000718903	3.61185e-05		0.95107	0.95098
8.15731e-07	0.94767	0.00106094	0.00121152	0.000102867		0.948882	0.948731
1.06045e-06	0.943095	0.00178433	0.00203758	0.000292381		0.945133	0.94488
1.37859e-06	0.935239	0.0029904	0.00341483	0.000828112		0.938654	0.938229
1.79216e-06	0.921634	0.00498026	0.00568711	0.00233076		0.927321	0.926614
2.32981e-06	0.897835	0.00819929	0.00936302	0.006485		0.907198	0.906034
3.02875e-06	0.855901	0.0132096	0.0150845	0.0176567		0.870986	0.869111
3.93738e-06	0.782716	0.0204154	0.0233129	0.0461173		0.806029	0.803131
5.11859e-06	0.661879	0.0291755	0.0333164	0.111381		0.695195	0.691054
6.65417e-06	0.489257	0.0364472	0.0416202	0.23515		0.530878	0.525705
8.65042e-06	0.299273	0.0376774	0.043025	0.410816		0.342298	0.33695
1.12455e-05	0.14999	0.0319127	0.0364421	0.588054		0.186433	0.181903
1.46192e-05	0.0644206	0.0231639	0.0264516	0.72136		0.0908722	0.0875845
1.9005e-05	0.0251696	0.015295	0.0174659	0.804966		0.0426355	0.0404646
2.47065e-05	0.0093428	0.00959483	0.0109566	0.853397		0.0202994	0.0189376
3.21184e-05	0.00337656	0.00586032	0.00669208	0.880891		0.0100686	0.00923688
4.17539e-05	0.00120326	0.00352932	0.00403025	0.896559		0.0052335	0.00473258
5.42801e-05	0.000425531	0.00210937	0.00240875	0.905578		0.00283428	0.0025349
7.05641e-05	0.000149852	0.00125537	0.00143354	0.910818		0.00158339	0.00140522
9.17333e-05	5.2644e-05	0.00074532	0.000851104	0.913882		0.000903748	0.000797964
0.000119253	1.84684e-05	0.000441886	0.000504604	0.915682		0.000523072	0.000460355
0.000155029	6.4738e-06	0.000261774	0.000298928	0.916743		0.000305402	0.000268248
0.000201538	2.26821e-06	0.000155002	0.000177001	0.917369		0.000179269	0.00015727
0.000262	7.94482e-07	9.17539e-05	0.000104777	0.917739		0.000105571	9.25484e-05
0.000340599	2.78237e-07	5.43052e-05	6.20128e-05	0.917957		6.2291e-05	5.45834e-05
0.000442779	9.74321e-08	3.21378e-05	3.66991e-05	0.918086		3.67966e-05	3.22352e-05
0.000575613	3.41165e-08	1.9018e-05	2.17173e-05	0.918163		2.17514e-05	1.90521e-05
0.000748297	1.19457e-08	1.12538e-05	1.28511e-05	0.918208		1.2863e-05	1.12658e-05
0.000972786	4.18265e-09	6.65926e-06	7.60442e-06	0.918235		7.6086e-06	6.66344e-06

## Sheet: SupFig8_Nav14_Lobe_plot
Calcium Conc	apoCaM	Ca-2N-CaM	Ca-2C-CaM	4Ca-CaM		apo N-Lobe	apo C-Lobe
1e-07	0.983102	4.35715e-06	0.000156375	2.76246e-09		0.983258	0.983106		Nav1.4 CTerm + CaM Species
1.3e-07	0.982976	7.36265e-06	0.00026424	7.88885e-09		0.98324	0.982984		Data slice at 1 µM CaM, Ca2+ varies
1.69e-07	0.982764	1.24402e-05	0.000446469	2.25265e-08		0.98321	0.982776
2.197e-07	0.982405	2.10162e-05	0.000754257	6.43144e-08		0.983159	0.982426
2.8561e-07	0.981799	3.54955e-05	0.00127391	1.83575e-07		0.983073	0.981835
3.71293e-07	0.980777	5.9925e-05	0.00215066	5.23763e-07		0.982928	0.980837
4.82681e-07	0.979054	0.000101095	0.00362824	1.49329e-06		0.982682	0.979155
6.27485e-07	0.976154	0.000170345	0.00611356	4.25236e-06		0.982268	0.976324
8.15731e-07	0.971288	0.000286448	0.0102804	1.20846e-05		0.981568	0.971574
1.06045e-06	0.963163	0.000480048	0.0172285	3.42261e-05		0.980391	0.963643
1.37859e-06	0.949705	0.000799945	0.0287094	9.63874e-05		0.978414	0.950505
1.79216e-06	0.927711	0.0013206	0.0473953	0.000268917		0.975107	0.929032
2.32981e-06	0.892548	0.00214722	0.0770621	0.000738941		0.96961	0.894695
3.02875e-06	0.838253	0.00340806	0.122313	0.00198211		0.960566	0.841661
3.93738e-06	0.758793	0.00521365	0.187114	0.00512446		0.945907	0.764007
5.11859e-06	0.65124	0.00756216	0.2714	0.0125615		0.92264	0.658802
6.65417e-06	0.520292	0.0102103	0.36644	0.0286628		0.886732	0.530502
8.65042e-06	0.380467	0.0126181	0.452855	0.0598635		0.833322	0.393085
1.12455e-05	0.251628	0.0141034	0.506161	0.113078		0.757789	0.265732
1.46192e-05	0.149641	0.0141743	0.508705	0.192062		0.658346	0.163815
1.9005e-05	0.0799985	0.0128062	0.459605	0.293256		0.539603	0.0928047
2.47065e-05	0.038649	0.010456	0.375257	0.404648		0.413906	0.049105
3.21184e-05	0.0170674	0.0078033	0.280054	0.510362		0.297122	0.0248707
4.17539e-05	0.00700395	0.0054118	0.194225	0.598176		0.201229	0.0124157
5.42801e-05	0.00272057	0.00355259	0.1275	0.66362		0.130221	0.00627317
7.05641e-05	0.00101713	0.00224465	0.080559	0.708615		0.0815761	0.00326179
9.17333e-05	0.000370832	0.00138304	0.0496364	0.737876		0.0500072	0.00175388
0.000119253	0.000133068	0.000838721	0.0301011	0.756226		0.0302341	0.000971788
0.000155029	4.72835e-05	0.000503665	0.0180762	0.767473		0.0181235	0.000550949
0.000201538	1.67019e-05	0.000300666	0.0107907	0.774269		0.0108074	0.000317368
0.000262	5.87856e-06	0.000178845	0.00641861	0.778342		0.00642448	0.000184723
0.000340599	2.06467e-06	0.000106155	0.00380984	0.780771		0.0038119	0.00010822
0.000442779	7.24234e-07	6.293e-05	0.00225851	0.782214		0.00225923	6.36542e-05
0.000575613	2.53852e-07	3.72774e-05	0.00133786	0.78307		0.00133811	3.75313e-05
0.000748297	8.89382e-08	2.2072e-05	0.000792146	0.783577		0.000792235	2.21609e-05
0.000972786	3.11517e-08	1.30653e-05	0.000468905	0.783878		0.000468936	1.30965e-05

## Sheet: SupFig8_Nav14_plot
Calcium Conc	apoCaM	Ca-2N-CaM	Ca-2C-CaM	4Ca-CaM
1e-07	0.983102	4.35715e-06	0.000156375	2.76246e-09		Nav1.4 CTerm + CaM Species
1.3e-07	0.982976	7.36265e-06	0.00026424	7.88885e-09		Data slice at 1 µM CaM, Ca2+ varies
1.69e-07	0.982764	1.24402e-05	0.000446469	2.25265e-08
2.197e-07	0.982405	2.10162e-05	0.000754257	6.43144e-08
2.8561e-07	0.981799	3.54955e-05	0.00127391	1.83575e-07
3.71293e-07	0.980777	5.9925e-05	0.00215066	5.23763e-07
4.82681e-07	0.979054	0.000101095	0.00362824	1.49329e-06
6.27485e-07	0.976154	0.000170345	0.00611356	4.25236e-06
8.15731e-07	0.971288	0.000286448	0.0102804	1.20846e-05
1.06045e-06	0.963163	0.000480048	0.0172285	3.42261e-05
1.37859e-06	0.949705	0.000799945	0.0287094	9.63874e-05
1.79216e-06	0.927711	0.0013206	0.0473953	0.000268917
2.32981e-06	0.892548	0.00214722	0.0770621	0.000738941
3.02875e-06	0.838253	0.00340806	0.122313	0.00198211
3.93738e-06	0.758793	0.00521365	0.187114	0.00512446
5.11859e-06	0.65124	0.00756216	0.2714	0.0125615
6.65417e-06	0.520292	0.0102103	0.36644	0.0286628
8.65042e-06	0.380467	0.0126181	0.452855	0.0598635
1.12455e-05	0.251628	0.0141034	0.506161	0.113078
1.46192e-05	0.149641	0.0141743	0.508705	0.192062
1.9005e-05	0.0799985	0.0128062	0.459605	0.293256
2.47065e-05	0.038649	0.010456	0.375257	0.404648
3.21184e-05	0.0170674	0.0078033	0.280054	0.510362
4.17539e-05	0.00700395	0.0054118	0.194225	0.598176
5.42801e-05	0.00272057	0.00355259	0.1275	0.66362
7.05641e-05	0.00101713	0.00224465	0.080559	0.708615
9.17333e-05	0.000370832	0.00138304	0.0496364	0.737876
0.000119253	0.000133068	0.000838721	0.0301011	0.756226
0.000155029	4.72835e-05	0.000503665	0.0180762	0.767473
0.000201538	1.67019e-05	0.000300666	0.0107907	0.774269
0.000262	5.87856e-06	0.000178845	0.00641861	0.778342
0.000340599	2.06467e-06	0.000106155	0.00380984	0.780771
0.000442779	7.24234e-07	6.293e-05	0.00225851	0.782214
0.000575613	2.53852e-07	3.72774e-05	0.00133786	0.78307
0.000748297	8.89382e-08	2.2072e-05	0.000792146	0.783577
0.000972786	3.11517e-08	1.30653e-05	0.000468905	0.783878

## Sheet: SupFig8_Nav15_plot
Calcium Conc	apoCaM	Ca-2N-CaM	Ca-2C-CaM	4Ca-CaM		apo-N	apo-C
1e-07	0.954101	1.60522e-05	1.83305e-05	2.33898e-08		0.95412	0.954117					Nav1.5 CTerm + CaM Species
1.3e-07	0.954034	2.71263e-05	3.09763e-05	6.6799e-08		0.954065	0.954061					Data slice at 1 µM CaM, Ca2+ varies
1.69e-07	0.953921	4.5838e-05	5.23438e-05	1.90762e-07		0.953973	0.953967
2.197e-07	0.953729	7.74506e-05	8.84432e-05	5.44726e-07		0.953818	0.953807
2.8561e-07	0.953405	0.000130847	0.000149418	1.55526e-06		0.953554	0.953536
3.71293e-07	0.952856	0.000221004	0.000252371	4.43943e-06		0.953109	0.953077
4.82681e-07	0.951927	0.000373133	0.000426092	1.26671e-05		0.952353	0.9523
6.27485e-07	0.950351	0.00062955	0.000718903	3.61185e-05		0.95107	0.95098
8.15731e-07	0.94767	0.00106094	0.00121152	0.000102867		0.948882	0.948731
1.06045e-06	0.943095	0.00178433	0.00203758	0.000292381		0.945133	0.94488
1.37859e-06	0.935239	0.0029904	0.00341483	0.000828112		0.938654	0.938229
1.79216e-06	0.921634	0.00498026	0.00568711	0.00233076		0.927321	0.926614
2.32981e-06	0.897835	0.00819929	0.00936302	0.006485		0.907198	0.906034
3.02875e-06	0.855901	0.0132096	0.0150845	0.0176567		0.870986	0.869111
3.93738e-06	0.782716	0.0204154	0.0233129	0.0461173		0.806029	0.803131
5.11859e-06	0.661879	0.0291755	0.0333164	0.111381		0.695195	0.691054
6.65417e-06	0.489257	0.0364472	0.0416202	0.23515		0.530878	0.525705
8.65042e-06	0.299273	0.0376774	0.043025	0.410816		0.342298	0.33695
1.12455e-05	0.14999	0.0319127	0.0364421	0.588054		0.186433	0.181903
1.46192e-05	0.0644206	0.0231639	0.0264516	0.72136		0.0908722	0.0875845
1.9005e-05	0.0251696	0.015295	0.0174659	0.804966		0.0426355	0.0404646
2.47065e-05	0.0093428	0.00959483	0.0109566	0.853397		0.0202994	0.0189376
3.21184e-05	0.00337656	0.00586032	0.00669208	0.880891		0.0100686	0.00923688
4.17539e-05	0.00120326	0.00352932	0.00403025	0.896559		0.0052335	0.00473258
5.42801e-05	0.000425531	0.00210937	0.00240875	0.905578		0.00283428	0.0025349
7.05641e-05	0.000149852	0.00125537	0.00143354	0.910818		0.00158339	0.00140522
9.17333e-05	5.2644e-05	0.00074532	0.000851104	0.913882		0.000903748	0.000797964
0.000119253	1.84684e-05	0.000441886	0.000504604	0.915682		0.000523072	0.000460355
0.000155029	6.4738e-06	0.000261774	0.000298928	0.916743		0.000305402	0.000268248
0.000201538	2.26821e-06	0.000155002	0.000177001	0.917369		0.000179269	0.00015727
0.000262	7.94482e-07	9.17539e-05	0.000104777	0.917739		0.000105571	9.25484e-05
0.000340599	2.78237e-07	5.43052e-05	6.20128e-05	0.917957		6.2291e-05	5.45834e-05
0.000442779	9.74321e-08	3.21378e-05	3.66991e-05	0.918086		3.67966e-05	3.22352e-05
0.000575613	3.41165e-08	1.9018e-05	2.17173e-05	0.918163		2.17514e-05	1.90521e-05
0.000748297	1.19457e-08	1.12538e-05	1.28511e-05	0.918208		1.2863e-05	1.12658e-05
0.000972786	4.18265e-09	6.65926e-06	7.60442e-06	0.918235		7.6086e-06	6.66344e-06

## Sheet: Figure6_NaV15DeltaP-IQ
		Pre Photolysis			Post Photolysis
FileName	Cell	Ipeak	Iss	Iss/Ipk	Cass (150)	Io	Iss	Iss/Ipk	CDI					Binned Data
NaV15IQDelta_0001.zsd	1	-6263.86	-5997.78	0.957522	41.4752	-5961.2	-3751.08	0.629249	0.342836					CaSS_bin	CDI_Bin	CaSS_sem	CDIbin_sem
	2	-7000	-6840.35	0.977194	6.24702	-7212.86	-6186.3	0.857676	0.122307					0.720582	0.0034974	0.252122	0.00183103
NaV15IQDelta_0002.zsd	3	-8124.17	-6217.29	0.765284	31.7983	-8513.3	-3987.39	0.468372	0.387977					2.25515	0.0226434	0.393976	0.00330523
	3	-5278.27	-3477.83	0.658895	1.54847	-5231.71	-3365.62	0.643311	0.0236516					3.63033	0.0890715	0.10229	0.030318
	3	-5029.93	-3353.66	0.66674	3.43604	-5009.09	-3151.03	0.629062	0.0565104					6.49231	0.17968	1.55835	0.0622181
NaV15IQDelta_0004.zsd	4	-5778.87	-5656.86	0.978888	3.78295	-5763.62	-5298.35	0.919275	0.0608984					14.1045	0.338514	0.628029	0.0266109
NaV15IQDelta_0005.zsd	5	-5767.48	-4967.85	0.861355	45.8203	-5123.06	-2785.3	0.543679	0.36881					27.4845	0.380044	2.60015	0.0282234
NaV15IQDelta_0006.zsd	6	-5774.94	-5000.98	0.865978	48.967	-5619.73	-3249.66	0.578258	0.332248					45.4208	0.347899	1.97779	0.0283539
NaV15_IQDelta_060913	7	-3955.1	-3805.43	0.962158	12.1377	-3845.34	-2333.82	0.606922	0.369207
	7	-4039.91	-3674.06	0.90944	13.4092	-3735.59	-2190.29	0.586331	0.355284
NaV15_1QDelta_060913_0002	8	-6973.39	-6707.32	0.961844	14.814	-6636.36	-4682.19	0.705536	0.266476
	8	-5774.94	-5573.17	0.96506	15.8314	-5837.03	-4002.46	0.685701	0.289473
	9	-2483.37	-2190.69	0.882143	22.8125	-1971.18	-1058.74	0.537111	0.391129
NaV15_1QDelta_060913_0003	10	-11053.2	-10401.3	0.941023	14.3301	-10028.8	-5554.42	0.553846	0.411443
	10	-5480.04	-4595.34	0.83856	0.468461	-5138.58	-4457.44	0.867446	-0.0344481
	10	-4740.58	-3875.83	0.817587	9.30572	-4567.63	-2599.9	0.569201	0.303803
	11	-420.843	-426.164	1.01264	3.67201	-466.075	-401.317	0.861057	0.149695
	11	-619.29	-590.909	0.954171	3.92419	-626.386	-530.051	0.846205	0.113151
NaV15_1QDelta_060913_0004	12	-8960.28	-8235.06	0.919063	0.972704	-8916.32	-8151.15	0.914183	0.00530955
	12	-8960.28	-8235.06	0.919063	27.8427	-8213.08	-4827.99	0.587842	0.36039
	13	-6542.88	-5817.67	0.889159	2.30665	-6389.05	-5588.93	0.874767	0.016187
	13	-6542.88	-5817.67	0.889159	2.91033	-6345.1	-5486.04	0.864612	0.0276076

## Sheet: Figure6_NaV15WT
		Pre Photolysis			Post Photolysis
FileName	Cell	Ipeak	Iss	Iss/Ipk	Cass (150)	Io	Iss	Iss/Ipk	CDI			BinnedData
MBJNaV15_0002	1	-2311.52	-1627.28	0.703989	2.3192	-2284.45	-1523.31	0.666818	0.0527997			CaSS_bin	CDI_bin	CaSS_sem	CDI_SEM
	1	-2106.95	-1443.83	0.685272	1.85526	-2079.26	-1347.19	0.647919	0.0545071			0.320067	0.0212005	0.0439424	0.0181062
1NaV15CaMEN_0001	2	-3925.09	-3548.97	0.904177	4.65474	-4058.44	-3729.18	0.918869	-0.0162495			0.6787	0.000764355	0.0450535	0.00577329
	3	-10347.2	-10318.6	0.997238	8.47006	-10346.6	-9766.55	0.943936	0.0534505			1.57132	0.0145575	0.126592	0.00905937
1NaV15_CaMEN_0001	4	-4972	-3914	0.787208	0.3	-4915	-3926	0.798779	-0.0146986			2.42746	0.0137203	0.131316	0.0162526
	5	-4011	-3571	0.890302	0.256	-3918	-3366	0.859112	0.0350329			3.49	-0.0100582	0.149925	0.0109449
1NaV15_CaMEN_0002	6	-10350	-10320	0.997101	14	-10340	-9694	0.937524	0.0597505			5.17855	0.0124542	0.161411	0.0123107
1NaV15_CaMEN_0003	6	-1096	-621	0.566606	3.209	-1042	-625.4	0.600192	-0.0592759			7.36021	0.0147772	0.687227	0.0349656
	7	-937.9	-624.8	0.666169	8.852	-1319	-932.9	0.707278	-0.0617098			14.3333	0.031113	0.881917	0.0248929
2NaV1.5_CaMWT_0001	8	-7646	-7919	1.0357	13	-7246	-7114	0.981783	0.052063
2NaV1.5_CaMWT_0002	9	-3375	-3477	1.03022	16	-3289	-3451	1.04926	-0.0184745
2NaV1.5_CaMWT_0003	10	-3023	-3004	0.993715	2.7	-2598	-2678	1.03079	-0.0373126
2NaV1.5_CaMWT_0004	11	-335.6	-338.5	1.00864	8.07	-371.4	-341.2	0.918686	0.0891845
2NaV1.5_CaMWT_0005	12	-6410	-6528	1.01841	1.768	-2060	-2039	0.989806	0.0280859							`
NaV15_A_0001	13	-4774	-4216	0.883117	5.503	-4478	-3820	0.853059	0.0340357
NaV15_A_0002	14	-4504	-2871	0.637433	0.4042	-4506	-2748	0.609854	0.0432671
	14	-4407	-2787	0.632403	0.735	-4382	-2750	0.627567	0.00764651
	14	-4409	-2782	0.630982	1.608	-4350	-2664	0.612414	0.0294276
	15	-4033	-2291	0.568063	5.273	-4000	-2310	0.5775	-0.0166117
	16	-1331	-859.4	0.64568	2.975	-1323	-869.4	0.657143	-0.0177532
NaV15_A_0003	17	-9052	-7766	0.857932	0.7665	-8835	-7705	0.8721	-0.0165137
	17	-8544	-7553	0.884012	1.018	-8670	-7711	0.889389	-0.00608196
	17	-8706	-7862	0.903055	1.206	-8553	-7655	0.895008	0.00891171
	17	-8458	-7044	0.832821	2.117	-8460	-6945	0.820922	0.0142876
NaV15_A_0004	18	-2087	-1560	0.747484	0.646	-1783	-1325	0.74313	0.00582604
	18	-2087	-1560	0.747484	5.735	-1934	-1344	0.694933	0.0703047
NaV15_0001	19	-760	-620.7	0.816711	3.159	-984	-809	0.822154	-0.0066657
NaV15_x2_0001	20	-3879	-3910	1.00799	2.44	-4025	-4053	1.00696	0.00102702
	20	-3907	-3908	1.00026	2.5	-4038	-4058	1.00495	-0.00469579
	20	-4340	-4361	1.00484	1.941	-4263	-3908	0.916725	0.0876891
	20	-4239	-4239	1	1.645	-3991	-3988	0.999248	0.000751691
	21	-5092	-5211	1.02337	5.483	-4649	-4560	0.980856	0.041543
	21	-4636	-4658	1.00475	1.899	-4322	-4402	1.01851	-0.0136995
	21	-4091	-4111	1.00489	4.1	-3944	-3959	1.0038	0.00108025
NaV15_x2_0002	22	-1921	-1713	0.891723	3.218	-1851	-1631	0.881145	0.0118621
	22	-1757	-1575	0.896414	5.674	-1956	-1889	0.965746	-0.0773438
	23	-9220	-9550	1.03579	0.5673	-8855	-9116	1.02947	0.0060986
	23	-9220	-9550	1.03579	4.979	-9010	-9150	1.01554	0.0195536
	23	-9325	-9478	1.01641	3.66	-9334	-9376	1.0045	0.0117156
	23	-7655	-7703	1.00627	3.594	-7189	-7372	1.02546	-0.0190656
